# Supplementary material for: Mitochondrial and Redox Changes in Periodontitis and Type 2 Diabetes Human Blood Mononuclear Cells
Source: Antioxidants (Basel). 2023 Jan 18;12(2):226. doi: 10.3390/antiox12020226 (PMC9952049; doi:10.3390/antiox12020226)
Supplement: Supplementary file 1 [file antioxidants-12-00226-s001.zip]

Archive with 1 entries (1 files):
- antioxidants-2151353-supplementary.pdf
